# Supplementary material for: Analysis of Fluid Balance and Urine Values in Elite Soccer Players: Impact of Different Environments, Playing Positions, Sexes, and Competitive Levels
Source: Nutrients. 2024 Mar 21;16(6):903. doi: 10.3390/nu16060903 (PMC10975990; doi:10.3390/nu16060903)
Supplement: Supplementary file 1 [file nutrients-16-00903-s001.zip]

Archive with 1 entries (1 files):
- nutrients-2895457-supplementary.pdf
